# Supplementary material for: R-Loci Arrangement Versus Downy and Powdery Mildew Resistance Level: A Vitis Hybrid Survey
Source: Int J Mol Sci. 2019 Jul 18;20(14):3526. doi: 10.3390/ijms20143526 (PMC6679420; doi:10.3390/ijms20143526)
Supplement: Supplementary file 1 [file ijms-20-03526-s001.zip]

Archive with 5 entries (5 files):
- Figures_S1-S4.docx
- Table_S1.xlsx
- Table_S2.xlsx
- Table_S3.xlsx
- Table_S4.xlsx
