# Supplementary material for: R-Loci Arrangement Versus Downy and Powdery Mildew Resistance Level: A Vitis Hybrid Survey
Source: Int J Mol Sci. 2019 Jul 18;20(14):3526. doi: 10.3390/ijms20143526 (PMC6679420; doi:10.3390/ijms20143526)
Supplement: Supplementary file 1 [file ijms-20-03526-s001.zip › Table_S1.xlsx]

## Sheet: Table
Table S1. True-To-Type (TTT) characterization of all 102 studied accessions. “yes” indicates TTT validation upon comparison with VIVC profiles; “putative” indicates known accessions without genetic profile available at VIVC database; “no” indicates TTT not confirmed since the named accession shows another genetic profile according to the VIVC database; “not available” indicates cases where TTT va…
					VVS2		VVMD5		VVMD7		VVMD25		VVMD27		VVMD28		VVMD32		VrZAG62		VrZAG79
Accession name	InnoVitis code	variety number VIVC	TTT	VIVC prime name or note
1/04/09	IV130	-	not available
1/1/06	IV109	-	not available
1/16/04	IV090	-	not available
1/24/02	IV091	-	not available
1/24/09	IV097	-	not available
1/26/4	IV132	-	not available
1/39/11	IV119	-	not available
1/41/07	IV104	-	not available
1/43/03	IV101	-	not available
1/5/06	IV112	-	not available
2/01/04	IV102	-	not available
2/04/01	IV131	-	not available
2/04/06	IV108	-	not available
2/16/02	IV117	-	not available
2/21/06	IV088	-	not available
2/22/07	IV078	-	not available
2/23/04	IV120	-	not available
2/27/04	IV074	-	not available
2/27/06	IV077	-	not available
2/31/10	IV098	-	not available
2/41/01	IV086	-	not available
3/1/06	IV076	-	not available
3/14/10	IV096	-	not available
3/18/05	IV085	-	not available
3/22/09	IV133	-	not available
3/23/05	IV075	-	not available
3/24/09	IV125	-	not available
3/25/10	IV083	-	not available
3/33/08	IV114	-	not available
3/34/08	IV107	-	not available
3/35/09	IV106	-	not available
3/37/02	IV072	-	not available
3/45/09	IV134	-	not available
4/35/01	IV129	-	not available
4/45/01	IV126	-	not available
4/46/04	IV100	-	not available
4/5/08	IV110	-	not available
ALFA	IV042	20803	putative	no SSR profile at VIVC	md	md	238	240	243	247	249	255	182	186	md	md	256	272	md	md	md	md
AMADEUS	IV184	17639	putative	no SSR profile at VIVC	143	143	230	240	239	239	247	255	182	182	218	248	238	240	194	196	245	253
AMURENSIS CHINENSIS	IV055	-	putative	no SSR profile at VIVC	129	139	236	240	241	245	237	249	188	192	228	248	238	248	188	188	251	255
AROMERA	IV004	25400	putative	no SSR profile at VIVC	133	143	228	234	237	243	249	255	180	190	234	258	240	256	180	188	255	261
BRONNER	IV001	17129	yes	Bronner	133	137	228	230	239	241	237	239	190	190	236	244	240	250	184	188	239	259
BRUSKAM	IV038	16466	putative	no SSR profile at VIVC	141	153	236	238	241	263	239	247	190	194	236	244	238	240	187	196	243	251
CABERNET CORTIS	IV051	20005	putative	no SSR profile at VIVC	137	139	238	242	239	243	239	255	190	190	218	234	240	264	188	194	247	259
CERASON	IV028	22821	putative	no SSR profile at VIVC	137	139	230	238	239	251	239	239	190	192	228	234	240	250	194	194	247	259
(COARNA N. x PIERELLE) x SV 20366	IV037	-	putative	no SSR profile at VIVC	135	143	238	240	249	251	249	255	180	190	236	244	256	274	194	200	247	261
DONAURIESLING	IV185	23901	putative	no SSR profile at VIVC	143	145	236	240	249	251	241	255	182	182	228	234	240	272	194	204	243	255
DUNA GYÖNGYE	IV032	23137	no	no match vs VIVC db	133	135	238	240	239	249	239	241	180	182	md	md	272	272	md	md	239	259
ESTHER	IV013	20341	yes	Esther	143	155	238	238	247	251	241	245	182	190	218	236	240	272	194	194	247	255
FANNY	IV011	20346	yes	Fanny	133	149	238	238	237	249	241	249	182	186	234	236	256	272	180	186	255	257
GEORG	IV163	22614	putative	no SSR profile at VIVC	133	143	234	238	237	251	241	255	186	190	228	234	240	272	180	194	239	261
GM 6495-3	IV213	14309	yes	Sibera	135	143	238	238	241	243	249	255	180	182	252	258	237	250	184	200	251	259
InnoVitis 029	IV029	-	not available
InnoVitis 035	IV035	-	not available
InnoVitis 039	IV039	-	not available
InnoVitis 043	IV043	-	not available
InnoVitis 045	IV045	-	not available
InnoVitis 046	IV046	-	not available
InnoVitis 061	IV061	-	not available
InnoVitis 062	IV062	-	not available
InnoVitis 063	IV063	-	not available
InnoVitis 064	IV064	-	not available
InnoVitis 065	IV065	-	not available
InnoVitis 066	IV066	-	not available
InnoVitis 067	IV067	-	not available
InnoVitis 068	IV068	-	not available
InnoVitis 069	IV069	-	not available
InnoVitis 070	IV070	-	not available
InnoVitis 183	IV183	-	not available
KATHARINA	IV164	22610	yes	Katharina	133	133	228	238	239	251	241	241	180	195	228	258	240	272	194	194	245	249
KISHMISH VATKANA	IV034	6277	yes	Kishmish vatkana	137	145	236	242	239	249	239	239	180	195	218	234	250	272	188	202	247	259
KORAI BIBOR	IV186	17643	putative	no SSR profile at VIVC	137	143	228	240	239	241	239	255	180	195	236	246	238	250	188	194	251	255
KUNLEANY	IV030	6560	yes	Kunleany	129	133	230	234	239	239	237	249	182	186	258	258	238	258	188	194	251	253
LELA	IV187	14634	putative	no SSR profile at VIVC	129	135	230	240	249	257	237	255	184	190	258	258	238	272	186	194	251	253
LEON MILLOT	IV021	6806	yes	Leon Millot	125	151	228	266	239	255	239	255	182	187	216	228	272	272	181	194	245	255
LIZA	IV188	14635	putative	no SSR profile at VIVC	133	151	230	230	239	239	249	249	186	190	236	258	240	258	188	194	245	251
LU 1	IV040	-	putative	no SSR profile at VIVC	133	153	234	240	239	251	239	241	182	190			238	272			255	259
LU 2	IV036	-	putative	no SSR profile at VIVC	133	133	240	252	239	241	239	241	182	184	250	252	238	272	185	188	245	255
MILA	IV189	14637	putative	no SSR profile at VIVC	133	137	230	230	239	243			180	182	258	268	258	264	188	194	239	239
MUSCARIS	IV008	22628	putative	no SSR profile at VIVC	133	137	228	230	233	241	249	255	180	190	268	268	264	272	184	196	255	259
MUSCAT BLEU	IV010	16002	yes	Muscat bleu	143	149	228	240	237	249	249	255	180	190	236	238	256	256	180	186	255	261
MW 1	IV027	-	putative	no SSR profile at VIVC	133	135	228	234	237	239	241	255	190	195	228	238	240	272	180	194	245	261
NERO	IV016	14013	yes	Nero	133	155	230	238	249	251	241	241	180	182	234	268	240	256	186	194	255	261
ODYSSEUS	IV190	17640	no	no match vs VIVC db	129	135	230	240	249	257	237	255	184	190	258	258	238	272	186	194	251	253
ORPHEUS	IV191	17641	yes	Orpheus	133	143			239	249			182	186	244	246	240	272	188	204	237	253
PALATINA	IV009	14012	yes	Palatina	133	143	238	238	237	247	241	255	180	190	236	268	256	272	180	204	255	261
PETRA	IV195	14639	yes	Petra	129	151	230	234	239	257	237	249	186	190	236	258	240	272	194	194	243	251
PHILIPP	IV161	22615	yes	Philipp	133	143	234	238	239	251	241	241	186	190	228	234	272	272	194	194	239	261
PÖLÖSKEI MUSKOTALY	IV012	8207	yes	Pölöskei Muskotaly	143	143	234	238	237	243	255	255	180	182	234	244	256	256	180	188	255	255
SEIBEL 13666	IV053	11408	yes	Seibel 13666	133	135	234	246	239	251	241	255	195	195	238	260	250	256	188	194	245	251
SEMONELL	IV041	-	not available
SEYVE VILLARD 12375	IV047	13081	yes	Villard blanc	133	143	234	238	237	251	241	255	182	190	234	236	240	256	180	194	255	261
SEYVE VILLARD 12-481	IV054	11601	putative	no SSR profile at VIVC	135	145	234	240	247	249	241	255	180	190	236	244	256	272	186	192	255	261
SK 76-1/4	IV196	14640	putative	no SSR profile at VIVC	133	143	238	238					182	186	228	246	272	272	180	194	237	245
SK 77-4/5	IV197	14642	putative	no SSR profile at VIVC	135	151	228	234	237	257	249	255	180	190	228	234	272	272	180	194	251	261
SOLIRA	IV023	25402	putative	no SSR profile at VIVC	133	143	234	242	239	239	241	249	195	195	228	246	240	272	194	194	237	245
SOPHIE	IV162	14014	yes	Aron	133	133	234	238	237	253	241	241	182	190	236	244	240	250	180	188	247	261
SOUVIGNIER GRIS	IV044	22629	putative	no SSR profile at VIVC	133	151	228	234	237	249	237	249	182	190	234	252	240	250	180	204	243	259
VIKTORIA GYÖNGYE	IV031	14318	no	no match vs VIVC db	133	135	238	240	239	249	239	241	180	182			272	272			239	259
VINERA	IV017	25404	putative	no SSR profile at VIVC	133	137	228	230	237	239	239	241	186	195	238	246	240	262	180	194	237	245
VINORÈ	IV025	25403	putative	no SSR profile at VIVC	133	143	228	242	237	239	241	255	180	190	238	246	240	250	180	194	237	261
ZARYA SEVERA	IV165	13399	no	Sibera	135	143	238	238	241	243	249	255	180	182	252	258	237	250	184	200	251	259
