# Supplementary material for: R-Loci Arrangement Versus Downy and Powdery Mildew Resistance Level: A Vitis Hybrid Survey
Source: Int J Mol Sci. 2019 Jul 18;20(14):3526. doi: 10.3390/ijms20143526 (PMC6679420; doi:10.3390/ijms20143526)
Supplement: Supplementary file 1 [file ijms-20-03526-s001.zip › Table_S2.xlsx]

## Sheet: Table
Table S2. Summary of yearly OIV scores of downy (DM) and powdery (PM) mildew resistance level on leaves (L) and bunches (G) of 89 accessions. Per each year the lowest score between evaluations was chosen.
Accession name	InnoVitis code	TTT	2016_DM_L_Low	2017_DM_L_Low	2018_DM_L_Low	DM_L_mean_low	2016_DM_G_Low	2017_DM_G_Low	2018_DM_G_Low	DM_G_mean_low	PM_L_Low_2016	PM_L_Low_2017	PM_L_Low_2018	PM_L_mean_low	PM_G_Low_2016	PM_G_Low_2017	PM_G_Low_2018	PM_G_mean_low
1/04/09	IV130	not available	3	9	7	6.33333	3	5	5	4.33333	5	9	7	7	5	9	7	7
1/1/06	IV109	not available	1	3	3	2.33333	1	3	3	2.33333	3	5	9	5.66667	3	5	9	5.66667
1/16/04	IV090	not available	1	5	5	3.66667	1	3	3	2.33333	3	5	7	5	3	7	9	6.33333
1/24/02	IV091	not available	3	7	5	5	3	7	7	5.66667	3	5	9	5.66667	1	7	9	5.66667
1/24/09	IV097	not available	1	7	5	4.33333	1	5	3	3	1	9	9	6.33333	1	9	9	6.33333
1/26/4	IV132	not available	3	7	5	5	3	7	5	5	5	9	7	7	3	9	9	7
1/39/11	IV119	not available	3	9	5	5.66667	3	7	5	5	5	5	9	6.33333	3	9	9	7
1/41/07	IV104	not available	3	7	7	5.66667	3	7	9	6.33333	1	7	9	5.66667	1	7	9	5.66667
1/43/03	IV101	not available	1	9	3	4.33333	3	9	5	5.66667	3	5	9	5.66667	3	9	9	7
1/5/06	IV112	not available	3	7	7	5.66667	3	5	5	4.33333	7	7	7	7	3	9	7	6.33333
2/01/04	IV102	not available	3	7	5	5	3	7	5	5	3	9	9	7	3	9	9	7
2/04/01	IV131	not available	3	7	5	5	5	5	3	4.33333	5	9	9	7.66667	3	9	9	7
2/04/06	IV108	not available	3	7	3	4.33333	1	7	3	3.66667	5	7	9	7	1	9	7	5.66667
2/16/02	IV117	not available	3	7	7	5.66667	3	7	5	5	5	7	9	7	5	9	9	7.66667
2/21/06	IV088	not available	3	7	5	5	3	9	3	5	1	7	9	5.66667	3	9	9	7
2/22/07	IV078	not available	3	7	3	4.33333	3	5	3	3.66667	5	9	9	7.66667	3	9	9	7
2/23/04	IV120	not available	1	9	5	5	1	5	3	3	3	5	9	5.66667	3	9	5	5.66667
2/27/04	IV074	not available	1	7	5	4.33333	1	9	5	5	3	7	9	6.33333	1	9	9	6.33333
2/27/06	IV077	not available	3	3	5	3.66667	3	5	5	4.33333	5	9	9	7.66667	3	9	9	7
2/31/10	IV098	not available	3	3	5	3.66667	3	5	7	5	3	9	9	7	1	9	9	6.33333
2/41/01	IV086	not available	1	9	3	4.33333	3	5	5	4.33333	5	9	9	7.66667	3	9	9	7
3/1/06	IV076	not available	3	5	5	4.33333	3	5	5	4.33333	5	9	9	7.66667	5	9	9	7.66667
3/14/10	IV096	not available	1	9	5	5	3	5	5	4.33333	5	9	9	7.66667	5	9	9	7.66667
3/18/05	IV085	not available	5	7	5	5.66667	1	7	3	3.66667	5	9	9	7.66667	5	9	9	7.66667
3/22/09	IV133	not available	3	9	5	5.66667	5	9	3	5.66667	3	9	9	7	3	9	9	7
3/23/05	IV075	not available	3	9	5	5.66667	3	9	5	5.66667	5	9	9	7.66667	3	9	9	7
3/24/09	IV125	not available	5	9	5	6.33333	1	9	5	5	3	9	9	7	1	9	9	6.33333
3/25/10	IV083	not available	3	5	7	5	3	7	7	5.66667	3	7	7	5.66667	3	9	5	5.66667
3/33/08	IV114	not available	1	7	5	4.33333	1	9	5	5	3	7	9	6.33333	1	9	9	6.33333
3/34/08	IV107	not available	3	9	5	5.66667	3	9	5	5.66667	3	9	5	5.66667	3	9	9	7
3/35/09	IV106	not available	1	9	5	5	1	9	3	4.33333	1	5	7	4.33333	1	9	9	6.33333
3/37/02	IV072	not available	1	9	3	4.33333	1	5	5	3.66667	5	9	9	7.66667	3	9	9	7
3/45/09	IV134	not available	1	5	5	3.66667	1	3	1	1.66667	3	9	7	6.33333	3	9	7	6.33333
4/35/01	IV129	not available	3	9	5	5.66667	3	5	3	3.66667	5	9	9	7.66667	5	9	9	7.66667
4/45/01	IV126	not available	3	7	7	5.66667	5	9	7	7	3	9	9	7	3	9	9	7
4/46/04	IV100	not available	5	9	5	6.33333	5	5	7	5.66667	5	9	9	7.66667	3	9	9	7
4/5/08	IV110	not available	1	7	5	4.33333	1	9	5	5	3	9	9	7	3	9	9	7
ALFA	IV042	putative	1	7	3	3.66667	1	9	3	4.33333	1	7	7	5	1	9	7	5.66667
AMADEUS	IV184	putative	1	9	7	5.66667	9	7	7	7.66667	9	5	9	7.66667	9	9	9	9
AROMERA	IV004	putative	1	7	5	4.33333	1	5	5	3.66667	3	9	3	5	3	5	3	3.66667
BRONNER	IV001	yes	9	9	9	9	9	9	9	9	3	7	7	5.66667	3	5	7	5
BRUSKAM	IV038	putative	9	9	9	9	7	7	9	7.66667	3	5	5	4.33333	7	9	7	7.66667
CABERNET CORTIS	IV051	putative	7	9	5	7	9	9	5	7.66667	9	5	5	6.33333	5	9	3	5.66667
CERASON	IV028	putative	3	7	3	4.33333	1	5	3	3	5	5	5	5	5	5	5	5
(COARNA N. x PIERELLE) x SV 20366	IV037	putative	5	7	5	5.66667	3	5	3	3.66667	3	7	5	5	3	9	5	5.66667
DONAURIESLING	IV185	putative	1	7	5	4.33333	1	9	3	4.33333	3	4	5	4	5	9	7	7
DUNA GYÖNGYE	IV032	no	3	9	3	5	5	7	3	5	3	9	5	5.66667	3	9	5	5.66667
FANNY	IV011	yes	5	5	7	5.66667	5	7	7	6.33333	9	7	9	8.33333	9	9	9	9
GEORG	IV163	putative	5	7	7	6.33333	5	7	7	6.33333	1	7	9	5.66667	1	3	9	4.33333
InnoVitis 029	IV029	not available	3	9	7	6.33333	3	5	7	5	3	9	5	5.66667	3	7	5	5
InnoVitis 035	IV035	not available	5	9	7	7	3	9	9	7	1	7	9	5.66667	9	7	7	7.66667
InnoVitis 039	IV039	not available	5	9	3	5.66667	1	9	3	4.33333	5	9	5	6.33333	3	9	5	5.66667
InnoVitis 043	IV043	not available	7	9	5	7	9	5	9	7.66667	9	9	9	9	7	9	9	8.33333
InnoVitis 046	IV046	not available	7	9	9	8.33333	7	9	9	8.33333	1	9	9	6.33333	1	9	9	6.33333
InnoVitis 061	IV061	not available	7	9	9	8.33333	9	9	9	9	9	9	9	9	9	9	9	9
InnoVitis 062	IV062	not available	1	7	5	4.33333	1	5	5	3.66667	3	7	3	4.33333	3	5	3	3.66667
InnoVitis 063	IV063	not available	5	5	7	5.66667	3	7	7	5.66667	5	3	7	5	5	9	5	6.33333
InnoVitis 064	IV064	not available	9	7	7	7.66667	9	5	5	6.33333	7	7	7	7	7	5	7	6.33333
InnoVitis 065	IV065	not available	5	7	7	6.33333	5	5	3	4.33333	3	7	7	5.66667	3	5	7	5
InnoVitis 066	IV066	not available	9	9	9	9	9	5	5	6.33333	5	9	7	7	5	5	7	5.66667
InnoVitis 067	IV067	not available	9	9	9	9	9	9	7	8.33333	9	9	9	9	9	9	9	9
InnoVitis 068	IV068	not available	9	9	9	9	5	9	7	7	9	9	9	9	5	9	9	7.66667
InnoVitis 069	IV069	not available	9	9	9	9	7	9	9	8.33333	9	7	9	8.33333	9	9	9	9
InnoVitis 070	IV070	not available	9	9	7	8.33333	9	9	5	7.66667	9	9	9	9	9	9	9	9
KATHARINA	IV164	yes	9	7	5	7	7	7	7	7	9	7	7	7.66667	8	7	7	7.33333
KISHMISH VATKANA	IV034	yes	1	1	1	1	1	5	1	2.33333	9	9	9	9	9	9	5	7.66667
KORAI BIBOR	IV186	putative	5	9	7	7	5	5	7	5.66667	1	3	7	3.66667	1	7	7	5
LELA	IV187	putative	1	9	9	6.33333	7	7	9	7.66667	9	7	9	8.33333	9	9	9	9
LEON MILLOT	IV021	yes	9	9	9	9	9	9	9	9	3	5	9	5.66667	3	9	9	7
LIZA	IV188	putative	7	9	9	8.33333	9	9	9	9	9	9	9	9	9	9	9	9
LU 1	IV040	putative	5	9	7	7	5	9	7	7	5	9	7	7	1	9	7	5.66667
LU 2	IV036	putative	7	9	7	7.66667	7	7	7	7	7	9	9	8.33333	7	9	7	7.66667
MILA	IV189	putative	3	5	7	5	5	7	7	6.33333	1	3	5	3	1	7	5	4.33333
MUSCARIS	IV008	putative	9	5	9	7.66667	7	9	7	7.66667	5	9	5	6.33333	5	9	5	6.33333
NERO	IV016	yes	1	5	7	4.33333	1	9	9	6.33333	1	5	7	4.33333	1	9	7	5.66667
ODYSSEUS	IV190	no	9	9	9	9	9	9	9	9	9	7	9	8.33333	9	9	9	9
ORPHEUS	IV191	yes	5	9	5	6.33333	5	9	7	7	1	1	5	2.33333	1	9	5	5
PETRA	IV195	yes	5	9	9	7.66667	7	9	9	8.33333	7	9	9	8.33333	7	9	9	8.33333
PHILIPP	IV161	yes	3	5	5	4.33333	5	7	7	6.33333	1	9	7	5.66667	1	9	7	5.66667
PÖLÖSKEI MUSKOTALY	IV012	yes	7	7	5	6.33333	7	7	5	6.33333	9	5	9	7.66667	9	5	9	7.66667
SEIBEL 13666	IV053	yes	9	9	5	7.66667	9	9	7	8.33333	3	9	7	6.33333	3	7	7	5.66667
SEMONELL	IV041	not available	1	7	3	3.66667	1	5	3	3	5	7	7	6.33333	0	9	7	5.33333
SEYVE VILLARD 12375	IV047	yes	5	9	9	7.66667	5	5	7	5.66667	5	9	7	7	9	9	7	8.33333
SOLIRA	IV023	putative	1	5	3	3	1	5	3	3	7	5	3	5	5	3	3	3.66667
SOUVIGNIER GRIS	IV044	putative	9	9	7	8.33333	7	9	7	7.66667	9	5	9	7.66667	5	9	7	7
VIKTORIA GYÖNGYE	IV031	no	9	7	3	6.33333	9	9	3	7	9	7	5	7	9	9	5	7.66667
VINERA	IV017	putative	3	9	5	5.66667	3	5	5	4.33333	3	7	7	5.66667	3	9	7	6.33333
VINORÈ	IV025	putative	1	7	5	4.33333	3	7	5	5	3	5	7	5	1	9	7	5.66667
ZARYA SEVERA	IV165	no	9	7	7	7.66667	9	9	9	9	9	7	7	7.66667	7	7	7	7
