# Supplementary material for: R-Loci Arrangement Versus Downy and Powdery Mildew Resistance Level: A Vitis Hybrid Survey
Source: Int J Mol Sci. 2019 Jul 18;20(14):3526. doi: 10.3390/ijms20143526 (PMC6679420; doi:10.3390/ijms20143526)
Supplement: Supplementary file 1 [file ijms-20-03526-s001.zip › Table_S3.xlsx]

## Sheet: Table
Table S3. List of 102 studied accessions in the VITISANA collection with names, internal (InnoVitis) code, berry skin color, utilization and origin.
Accession Name	InnoVitis code	Berry skin color	Utilization	Origin
1/04/09	IV130	blanc	wine grape	InnoVitis, Italy
1/1/06	IV109	noir	wine grape	InnoVitis, Italy
1/16/04	IV090	noir	wine grape	InnoVitis, Italy
1/24/02	IV091	rose	wine grape	InnoVitis, Italy
1/24/09	IV097	blanc	wine grape	InnoVitis, Italy
1/26/4	IV132	blanc	wine grape	InnoVitis, Italy
1/39/11	IV119	blanc	wine grape	InnoVitis, Italy
1/41/07	IV104	noir	wine grape	InnoVitis, Italy
1/43/03	IV101	blanc	wine grape	InnoVitis, Italy
1/5/06	IV112	noir	wine grape	InnoVitis, Italy
2/01/04	IV102	blanc	wine grape	InnoVitis, Italy
2/04/01	IV131	blanc	wine grape	InnoVitis, Italy
2/04/06	IV108	noir	wine grape	InnoVitis, Italy
2/16/02	IV117	noir	wine grape	InnoVitis, Italy
2/21/06	IV088	noir	wine grape	InnoVitis, Italy
2/22/07	IV078	rose	wine grape	InnoVitis, Italy
2/23/04	IV120	blanc	wine grape	InnoVitis, Italy
2/27/04	IV074	rose	wine grape	InnoVitis, Italy
2/27/06	IV077	blanc	wine grape	InnoVitis, Italy
2/31/10	IV098	blanc	wine grape	InnoVitis, Italy
2/41/01	IV086	blanc	wine grape	InnoVitis, Italy
3/1/06	IV076	blanc	wine grape	InnoVitis, Italy
3/14/10	IV096	blanc	wine grape	InnoVitis, Italy
3/18/05	IV085	noir	wine grape	InnoVitis, Italy
3/22/09	IV133	noir	wine grape	InnoVitis, Italy
3/23/05	IV075	blanc	wine grape	InnoVitis, Italy
3/24/09	IV125	rose	wine grape	InnoVitis, Italy
3/25/10	IV083	noir	wine grape	InnoVitis, Italy
3/33/08	IV114	rose	wine grape	InnoVitis, Italy
3/34/08	IV107	rose	wine grape	InnoVitis, Italy
3/35/09	IV106	noir	wine grape	InnoVitis, Italy
3/37/02	IV072	blanc	wine grape	InnoVitis, Italy
3/45/09	IV134	noir	wine grape	InnoVitis, Italy
4/35/01	IV129	noir	wine grape	InnoVitis, Italy
4/45/01	IV126	blanc	wine grape	InnoVitis, Italy
4/46/04	IV100	noir	wine grape	InnoVitis, Italy
4/5/08	IV110	blanc	wine grape	InnoVitis, Italy
ALFA	IV042	noir	wine grape	Ukraine
AMADEUS	IV184	blanc	wine grape	Hungary
AROMERA	IV004	blanc	wine grape	InnoVitis, Italy
BRONNER	IV001	blanc	wine grape	Germany
BRUSKAM	IV038	noir	wine grape	Russia
CABERNET CORTIS	IV051	noir	wine grape	Germany
CERASON	IV028	noir	wine grape	Czech Republic
(COARNA N. x PIERELLE) x SV 20366	IV037	noir	wine grape	Czech Republic
DONAURIESLING	IV185	blanc	wine grape	Austria
DUNA GYÖNGYE	IV032	blanc	wine grape	Hungary
ESTHER	IV013	noir	table grape	Hungary
FANNY	IV011	blanc	table grape	Hungary
GEORG	IV163	noir	table grape	Austria
GM 6495-3	IV213	blanc	wine grape	Germany
InnoVitis 029	IV029	blanc	wine grape	InnoVitis, Italy
InnoVitis 035	IV035	noir	wine grape	InnoVitis, Italy
InnoVitis 039	IV039	noir	wine grape	InnoVitis, Italy
InnoVitis 043	IV043	blanc	wine grape	InnoVitis, Italy
InnoVitis 045	IV045	noir	wine grape	InnoVitis, Italy
InnoVitis 046	IV046	blanc	wine grape	InnoVitis, Italy
InnoVitis 061	IV061	noir	wine grape	InnoVitis, Italy
InnoVitis 062	IV062	noir	wine grape	InnoVitis, Italy
InnoVitis 063	IV063	blanc	wine grape	InnoVitis, Italy
InnoVitis 064	IV064	blanc	wine grape	InnoVitis, Italy
InnoVitis 065	IV065	blanc	wine grape	InnoVitis, Italy
InnoVitis 066	IV066	blanc	wine grape	InnoVitis, Italy
InnoVitis 067	IV067	blanc	wine grape	InnoVitis, Italy
InnoVitis 068	IV068	blanc	wine grape	InnoVitis, Italy
InnoVitis 069	IV069	noir	wine grape	InnoVitis, Italy
InnoVitis 070	IV070	noir	wine grape	InnoVitis, Italy
Innovitis 183	IV183	blanc	wine grape	InnoVitis, Italy
KATHARINA	IV164	rose	table grape	Austria
KISHMISH VATKANA	IV034	noir	table/raisin grape	Uzbechistan
KORAI BIBOR	IV186	noir	wine grape	Hungary
KUNLEANY	IV030	blanc	wine grape	Hungary
LELA	IV187	blanc	wine grape	Serbia
LEON MILLOT	IV021	noir	wine grape	France
LIZA	IV188	blanc	wine grape	Serbia
LU 1	IV040	noir	wine grape	Czech Republic
LU 2	IV036	noir	wine grape	Czech Republic
MILA	IV189	blanc	wine grape	Serbia
MUSCARIS	IV008	blanc	wine grape	Germany
MUSCAT BLEUE	IV010	noir	table grape	Switzerland
MW 1	IV027	noir	wine grape	Austria
NERO	IV016	noir	table grape	Hungary
ODYSSEUS	IV190	blanc	wine grape	Hungary
ORPHEUS	IV192	blanc	wine grape	Hungary
PALATINA	IV009	blanc	table grape	Hungary
PETRA	IV195	blanc	wine grape	Serbia
PHILIPP	IV161	noir	table grape	Austria
PÖLÖSKEI MUSKOTALY	IV012	blanc	table/wine grape	Hungary
SEIBEL 13666	IV053	noir	wine grape	France
SEMONELL	IV041	noir	wine grape	Czech Republic
SEYVE VILLARD 12375	IV047	blanc	wine grape	France
SEYVE VILLARD 12-481	IV054	blanc	wine grape	France
SK 76-1-4	IV196	blanc	wine grape	Serbia
SK 77-4/5	IV197	blanc	wine grape	Serbia
SOLIRA	IV023	blanc	wine grape	InnoVitis, Italy
SOPHIE	IV162	blanc	table grape	Hungary
SOUVIGNIER GRIS	IV044	blanc	wine grape	Germany
V. AMURENSIS CHINENSIS	IV055	noir	-	InnoVitis, Italy
VICTORIA GYÖNGYE	IV031	blanc	wine grape	Hungary
VINERA	IV017	noir	wine grape	InnoVitis, Italy
VINORÈ	IV025	noir	wine grape	InnoVitis, Italy
ZARYA SEVERA	IV165	noir	wine grape	Russia
