# Supplementary material for: R-Loci Arrangement Versus Downy and Powdery Mildew Resistance Level: A Vitis Hybrid Survey
Source: Int J Mol Sci. 2019 Jul 18;20(14):3526. doi: 10.3390/ijms20143526 (PMC6679420; doi:10.3390/ijms20143526)
Supplement: Supplementary file 1 [file ijms-20-03526-s001.zip › Table_S4.xlsx]

## Sheet: Table
Table S4. Grapevine fingerprinting SSR markers divided in three PCR multiplexes with information on chromosome, forward primer fluorescence dye for ABI 3130 xl (highlighted with the colour that is emitted in the visible spectrum), expected allele range and reference literature.
SSR marker	Chromosome	PCR Multiplex	Fluorescence	Expected allele range (bp)	References
VVS2	11	M1	HEX	133-151	[48]
VVMD25	11		NED	243-275	[49]
VrZAG79	5		HEX	236-260	[50]
VVMD5	16	M2	FAM	226-246	[51]
VVMD7	7		NED	233-263	[51]
VVMD27	5		HEX	173-194	[49]
VrZAG62	7	M2	HEX	185-203	[50]
VVMD32	4		FAM	239-273	[49]
VVMD28	3		NED	221-279	[49]
